# Supplementary material for: PGLYRP2 drives hepatocyte-intrinsic innate immunity by trapping and clearing hepatitis B virus
Source: J Clin Invest. 2025 Feb 13;135(8):e188083. doi: 10.1172/JCI188083 (PMC11996887; doi:10.1172/JCI188083)
Supplement: Supporting data values [file jci-135-188083-s225.xlsx]

## Sheet: Fig. 1F
E14	D1	W1	W3	W6	W12
1.00538	2.02656	7.40233	10.1897	6.80468	6.85641
0.939151	2.14512	7.3098	9.57764	7.4586	7.59749
1.05547	1.74628	4.58904	12.9444	7.65162	8.7634

## Sheet: Fig. 1G
D1	W1	W3	W6	W12
1.1142	0.475266	0.154472	0.0850741	0.0420806
0.889663	0.549791	0.155975	0.0863686	0.0413005
0.996136	0.528037	0.188029	0.098029	0.0483999

## Sheet: Fig. 1H
DNMT3A	PGLYRP2
0.35888	-0.281773
-0.450589	0.0990767
-0.446383	0.0936139
-0.365212	-0.10857
-0.709641	0.0625165
-0.703082	0.102366
-0.648084	0.113462
-0.915356	0.0658053
-1.02348	0.110379
-0.954594	0.172381
-0.434555	0.0134128
-0.374685	0.0150435
-0.273291	0.0505082
-0.0996056	0.027093
-0.422043	0.0510094
-0.37256	0.0657128
-0.228776	-0.114391
-0.17158	0.0842889
-0.204694	0.102351
0.0572026	5.36424e-07
6.8956e-06	-0.0602055
-0.135457	-0.144494

## Sheet: Fig. 2A
CMV-Con	CMV-PGLYRP2	HBV promoter-Con	HBV promoter-PGLYRP2	HBV promoter-Con+PGLYRP2_1	HBV promoter-Con+PGLYRP2_2	HBV promoter-Con+PGLYRP2_3	HBV promoter-Con+PGLYRP2_4	HBV promoter-Con+PGLYRP2_5
1.01262	1.03054	1.00951	0.513876	1.03216	0.783875	0.6096	0.246635	0.210371
1.00743	1.11789	1.06336	0.587884	0.978701	0.685669	0.538234	0.244022	0.227163
0.938986	0.9947	1.01916	0.500989	0.989137	0.671811	0.559831	0.222172	0.207656
		1.04083	0.548504
		1.09516	0.557552
		1.00543	0.55543
		1.07886	0.538888
		0.97	0.506371
			0.452953
			0.485999
			0.525228
			0.520454

## Sheet: Fig. 2B
		Con				PGLYRP2
1.3×WT HBV-Luc		1.01712	0.96875	1.03005		0.1589	0.28	0.235
Core promoter+Enhancer II		0.954545	0.98221	0.986234		0.319	0.35	0.322
Enhancer I-Enhancer II		1.087	1.068	0.95		0.3104	0.370796	0.3214
NRE-Enhancer II		0.997297	1.0175	1.01352		0.32118	0.338032	0.391
Enhancer I		0.91	1.01844	0.949114		0.974943	1.07751	1.04007
NRE		0.9477	1.027	0.948		1.0375	0.902	0.905
Core promoter		0.958493	1.0694	0.985251		0.397	0.358767	0.2635
Enhancer II		0.980832	0.93136	0.91		0.364	0.29	0.35511

## Sheet: Fig. 2D
	con			PGLYRP2-FL			PGLYRP2-shPGLYRP2
D0	1.11831	0.960209	0.921478	0.846081	0.809733	0.991485	1.01633	0.9089	0.9458
D1	0.659918	1.6727	1.24538	0.89505	0.66591	0.69747	0.9398	1.329	1.58
D3	5.42683	5.37031	5.04155	3.77051	3.08689	4.21355	4.54813	4.706	4.5112
D6	10.5688	9.73684	10.9792	3.87034	4.08902	3.48246	7.9168	8.9738	8.0921
D9	12.8392	12.4463	13.6777	4.05927	4.83069	4.30557	10.8935	12.0612	10.3791

## Sheet: Fig. 2E
	con			PGLYRP2-FL			shPGLYRP2
D0	1.58328	1.0126	1.82148	0.6081	0.80103	0.79295	0.8718	0.76219	0.8238
D1	2.65992	2.16727	1.92454	1.71436	1.30099	2.57253	1.9958	2.216	2.4253
D3	6.70532	5.82196	4.21307	2.55529	1.66791	1.03571	3.735	4.8261	4.136
D6	6.10951	5.49842	6.35757	0.370468	0.201315	0.163239	3.956	5.4936	5.355
D9	11.8247	12.1813	11.595	0.142611	0.176566	0.065832	8.8345	10.033	7.951

## Sheet: Fig. 2F
	Con			PGLYRP2			shPGLYRP2
Day0	0.965	1.04	0.995	0.923	1.068	0.976	0.98	1.13	1.02
Day1	1.2	1.1	1.1	0.9	0.91	0.95	1.13	1.18	1.15
Day3	4.323	5.437	3.433	0.942	0.939	0.97	3.53	2.737	3.083
Day6	49.081	61.334	56.7075	31.661	18.708	28.599	45.88	50.54	40.3
Day9	72.452	82.322	71.197	24.212	15.053	18.714	63.51	60.62	69.74

## Sheet: Fig. 2G
	Con			PGLYRP2			shPGLYRP2
HBeAg	0.4017	0.3159	0.3088	0.0635	0.05	0.081	0.313	0.305	0.218
HBsAg	0.5079	0.5338	0.5892	0.0714	0.104	0.0835	0.416	0.498	0.402

## Sheet: Fig. 2H
		Con			PGLYRP2
pgRNA	HBV -	0	0	0	0	0	0
	HBV +	0.991165	1.1727	1.02454	0.195215	0.167366	0.136338
HBV DNA	HBV -	0	0	0	0	0	0
	HBV +	0.921137	1.23753	1.00543	0.152214	0.217347	0.160106

[truncated: 38 more sheets: Fig. 2I, Fig. 2J, Fig.3A, Fig.3B, Fig. 3C, Fig. 3D, Fig. 3H, Fig. 5A, Fig. 5B, Fig. 5C, Fig. 6B, Fig. 6F, Fig. 6J, Fig. 6K, Fig. 7B, Fig. 7D, Fig. 7E, Fig. 7F, Fig. 7G, Fig. S1B …]
